# Supplementary material for: Sequence variation in human succinate dehydrogenase genes: evidence for long-term balancing selection on SDHA
Source: BMC Biol. 2007 Mar 21;5:12. doi: 10.1186/1741-7007-5-12 (PMC1852088; doi:10.1186/1741-7007-5-12)
Supplement: Additional file 4 — Additional Table 4 – Haplotype structures of SDHB, SDHC, and SDHD [file 1741-7007-5-12-S4.xls]

## Sheet: SDHB,SDHC,SDHD
Additional Table 4 - Haplotype structures of SDHB, SDHC and SDHD
											Haplotype
Haplotypes*			SNPs								counts^
SDHB	1	2	3	4	5	6	7	8			AA	CC
A	A	G	A								42	48
B	.	C	.								1	0
C	C	.	G								1	0
D	C	.	.								4	0
Total											48	48
SDHC
A	-	C	T	G	C	T	C	C			21	46
B	.	T	.	.	.	.	.	.			15	0
C	I	.	.	.	.	.	G	.			5	2
D	I	.	.	.	.	.	.	.			2	0
E	I	T	C	A	.	.	.	G			2	0
F	.	T	.	.	.	.	.	G			1	0
G	I	.	.	.	G	C	G	.			1	0
H	I	T	.	.	G	.	G	.			1	0
Total											48	48
SDHD
A	A	C	C	T	A						26	48
B	.	.	.	C	.						1	0
C	.	.	T	.	.						8	0
D	G	T	.	.	G						13	0
Total											48	48
*Periods denote the identical nucleotides when compared to the most common haplotype of each gene.
^AA=African-American samples, CC=European-American samples
																																		Total
